# Supplementary material for: 3MSF: A Multi-Modal Adaptation of the 6TiSCH Minimal Scheduling Function for the Industrial IoT
Source: Sensors (Basel). 2024 Apr 10;24(8):2414. doi: 10.3390/s24082414 (PMC11054304; doi:10.3390/s24082414)
Supplement: Supplementary file 1 [file sensors-24-02414-s001.zip › code/contiki-ng/arch/cpu/arm/cortex-m/Makefile.cortex-m]

MAKEFILES_CUSTOMRULES += $(CONTIKI_NG_RELOC_CPU_DIR)/arm/cortex-m/Makefile.customrules-cortex-m

ifndef CMSIS_PATH
    CMSIS_PATH = CMSIS/CMSIS

    CMSIS_ROOT = $(CONTIKI)/$(CONTIKI_NG_ARM_DIR)/$(CMSIS_PATH)
    ifeq (,$(wildcard $(CMSIS_ROOT)/*))
        $(warning $(CMSIS_ROOT) does not exist or is empty.)
        $(warning Did you run 'git submodule update --init' ?)
        $(error "")
    endif
    CONTIKI_ARM_DIRS += $(CMSIS_PATH)/Core/Include
endif

CONTIKI_ARM_DIRS += cortex-m

### Build syscalls for newlib
MODULES += os/lib/newlib

LDFLAGS += -T $(LDSCRIPT)
LDFLAGS += -Wl,--gc-sections,--sort-section=alignment
# The next line might be trying to avoid
# https://sourceware.org/bugzilla/show_bug.cgi?id=28910
LDFLAGS += -Wl,--no-warn-mismatch

OBJCOPY_FLAGS += --gap-fill 0xff

include $(CONTIKI)/$(CONTIKI_NG_ARM_DIR)/Makefile.arm
