# Supplementary material for: 3MSF: A Multi-Modal Adaptation of the 6TiSCH Minimal Scheduling Function for the Industrial IoT
Source: Sensors (Basel). 2024 Apr 10;24(8):2414. doi: 10.3390/s24082414 (PMC11054304; doi:10.3390/s24082414)
Supplement: Supplementary file 1 [file sensors-24-02414-s001.zip › code/contiki-ng/arch/cpu/arm/cortex-m/Makefile.customrules-cortex-m]

CUSTOM_RULE_LINK = 1

# Targets can define LD_START_GROUP and LD_END_GROUP to resolve circular
# dependencies between linked libraries, see:
# https://stackoverflow.com/questions/5651869/gcc-what-are-the-start-group-and-end-group-command-line-options/5651895
# These are not defined by default since it has a significant performance cost.
TARGET_LIBEXTRAS = $(LD_START_GROUP) $(TARGET_LIBFILES) $(LD_END_GROUP)

$(OUT_ELF): $(CONTIKI_OBJECTFILES) $(OBJECTDIR)/%.o $(PROJECT_OBJECTFILES) $(PROJECT_LIBRARIES) $(LDSCRIPT)
	$(TRACE_LD)
	$(Q)$(LD) $(LDFLAGS) $(sort ${filter-out $(LDSCRIPT) %.a,$^}) ${filter %.a,$^} $(TARGET_LIBEXTRAS) -o $@
