# Supplementary material for: 3MSF: A Multi-Modal Adaptation of the 6TiSCH Minimal Scheduling Function for the Industrial IoT
Source: Sensors (Basel). 2024 Apr 10;24(8):2414. doi: 10.3390/s24082414 (PMC11054304; doi:10.3390/s24082414)
Supplement: Supplementary file 1 [file sensors-24-02414-s001.zip › code/contiki-ng/arch/cpu/cc2538/dev/ecc-curve.c]

/*
 * Copyright (c) 2014, Institute for Pervasive Computing, ETH Zurich.
 * All rights reserved.
 *
 * Author: Andreas Dröscher <contiki@anticat.ch>
 *
 * Redistribution and use in source and binary forms, with or without
 * modification, are permitted provided that the following conditions
 * are met:
 * 1. Redistributions of source code must retain the above copyright
 *    notice, this list of conditions and the following disclaimer.
 * 2. Redistributions in binary form must reproduce the above copyright
 *    notice, this list of conditions and the following disclaimer in the
 *    documentation and/or other materials provided with the distribution.
 * 3. Neither the name of the Institute nor the names of its contributors
 *    may be used to endorse or promote products derived from this software
 *    without specific prior written permission.
 *
 * THIS SOFTWARE IS PROVIDED BY THE INSTITUTE AND CONTRIBUTORS "AS IS" AND
 * ANY EXPRESS OR IMPLIED WARRANTIES, INCLUDING, BUT NOT LIMITED TO, THE
 * IMPLIED WARRANTIES OF MERCHANTABILITY AND FITNESS FOR A PARTICULAR PURPOSE
 * ARE DISCLAIMED.  IN NO EVENT SHALL THE INSTITUTE OR CONTRIBUTORS BE LIABLE
 * FOR ANY DIRECT, INDIRECT, INCIDENTAL, SPECIAL, EXEMPLARY, OR CONSEQUENTIAL
 * DAMAGES (INCLUDING, BUT NOT LIMITED TO, PROCUREMENT OF SUBSTITUTE GOODS
 * OR SERVICES; LOSS OF USE, DATA, OR PROFITS; OR BUSINESS INTERRUPTION)
 * HOWEVER CAUSED AND ON ANY THEORY OF LIABILITY, WHETHER IN CONTRACT, STRICT
 * LIABILITY, OR TORT (INCLUDING NEGLIGENCE OR OTHERWISE) ARISING IN ANY WAY
 * OUT OF THE USE OF THIS SOFTWARE, EVEN IF ADVISED OF THE POSSIBILITY OF
 * SUCH DAMAGE.
 */
/**
 * \addtogroup cc2538-ecc-curves
 * @{
 */
#include "contiki.h"
#include "dev/ecc-driver.h"

/* [NIST P-256, X9.62 prime256v1] */
static const uint32_t nist_p_256_p[8] = { 0xFFFFFFFF, 0xFFFFFFFF, 0xFFFFFFFF, 0x00000000,
                                          0x00000000, 0x00000000, 0x00000001, 0xFFFFFFFF };
static const uint32_t nist_p_256_n[8] = { 0xFC632551, 0xF3B9CAC2, 0xA7179E84, 0xBCE6FAAD,
                                          0xFFFFFFFF, 0xFFFFFFFF, 0x00000000, 0xFFFFFFFF };
static const uint32_t nist_p_256_a[8] = { 0xFFFFFFFC, 0xFFFFFFFF, 0xFFFFFFFF, 0x00000000,
                                          0x00000000, 0x00000000, 0x00000001, 0xFFFFFFFF };
static const uint32_t nist_p_256_b[8] = { 0x27D2604B, 0x3BCE3C3E, 0xCC53B0F6, 0x651D06B0,
                                          0x769886BC, 0xB3EBBD55, 0xAA3A93E7, 0x5AC635D8 };
static const uint32_t nist_p_256_x[8] = { 0xD898C296, 0xF4A13945, 0x2DEB33A0, 0x77037D81,
                                          0x63A440F2, 0xF8BCE6E5, 0xE12C4247, 0x6B17D1F2 };
static const uint32_t nist_p_256_y[8] = { 0x37BF51F5, 0xCBB64068, 0x6B315ECE, 0x2BCE3357,
                                          0x7C0F9E16, 0x8EE7EB4A, 0xFE1A7F9B, 0x4FE342E2 };

ecc_curve_info_t nist_p_256 = {
  .name    = "NIST P-256",
  .size    = 8,
  .prime   = nist_p_256_p,
  .n       = nist_p_256_n,
  .a       = nist_p_256_a,
  .b       = nist_p_256_b,
  .x       = nist_p_256_x,
  .y       = nist_p_256_y
};

/* [NIST P-192, X9.62 prime192v1] */
static const uint32_t nist_p_192_p[6] = { 0xffffffff, 0xffffffff, 0xfffffffe, 0xffffffff,
                                          0xffffffff, 0xffffffff };
static const uint32_t nist_p_192_a[6] = { 0xfffffffc, 0xffffffff, 0xfffffffe, 0xffffffff,
                                          0xffffffff, 0xffffffff };
static const uint32_t nist_p_192_b[6] = { 0xc146b9b1, 0xfeb8deec, 0x72243049, 0x0fa7e9ab,
                                          0xe59c80e7, 0x64210519 };
static const uint32_t nist_p_192_x[6] = { 0x82ff1012, 0xf4ff0afd, 0x43a18800, 0x7cbf20eb,
                                          0xb03090f6, 0x188da80e };
static const uint32_t nist_p_192_y[6] = { 0x1e794811, 0x73f977a1, 0x6b24cdd5, 0x631011ed,
                                          0xffc8da78, 0x07192b95 };
static const uint32_t nist_p_192_n[6] = { 0xb4d22831, 0x146bc9b1, 0x99def836, 0xffffffff,
                                          0xffffffff, 0xffffffff };

ecc_curve_info_t nist_p_192 = {
  .name    = "NIST P-192",
  .size    = 6,
  .prime   = nist_p_192_p,
  .n       = nist_p_192_n,
  .a       = nist_p_192_a,
  .b       = nist_p_192_b,
  .x       = nist_p_192_x,
  .y       = nist_p_192_y
};

/**
 * @}
 */
