# Supplementary material for: 3MSF: A Multi-Modal Adaptation of the 6TiSCH Minimal Scheduling Function for the Industrial IoT
Source: Sensors (Basel). 2024 Apr 10;24(8):2414. doi: 10.3390/s24082414 (PMC11054304; doi:10.3390/s24082414)
Supplement: Supplementary file 1 [file sensors-24-02414-s001.zip › code/contiki-ng/arch/cpu/cc2538/ieee-addr-id.h.diffupdate.in]

#ifndef IEEE_ADDR_ID_H_
#define IEEE_ADDR_ID_H_

#define @DEFINE@ @NODEID@

#endif /* IEEE_ADDR_ID_H_ */
