# Supplementary material for: 3MSF: A Multi-Modal Adaptation of the 6TiSCH Minimal Scheduling Function for the Industrial IoT
Source: Sensors (Basel). 2024 Apr 10;24(8):2414. doi: 10.3390/s24082414 (PMC11054304; doi:10.3390/s24082414)
Supplement: Supplementary file 1 [file sensors-24-02414-s001.zip › code/contiki-ng/arch/cpu/cc2538/Makefile.cc2538]

ifndef SOURCE_LDSCRIPT
SOURCE_LDSCRIPT = $(CONTIKI_CPU)/cc2538.lds
endif
LDSCRIPT = $(OBJECTDIR)/cc2538.ld

CFLAGS += -DCMSIS_DEV_HDR=\"cc2538_cm3.h\"

### If the user-specified a Node ID, pass a define
ifdef NODEID
  $(GENDIR)/ieee-addr-id.h.diffupdate: REPLACEMENTS += @DEFINE@=IEEE_ADDR_NODE_ID
  $(GENDIR)/ieee-addr-id.h.diffupdate: REPLACEMENTS += @NODEID@=$(NODEID)
else
  # Otherwise, define an unused define.
  $(GENDIR)/ieee-addr-id.h.diffupdate: REPLACEMENTS += @DEFINE@=BOGUS_NODE_ID
  $(GENDIR)/ieee-addr-id.h.diffupdate: REPLACEMENTS += @NODEID@=1
endif

### CPU-dependent directories
CONTIKI_CPU_DIRS = . dev usb usb/common usb/common/cdc-acm

### CPU-dependent source files
CONTIKI_CPU_SOURCEFILES += soc.c clock.c rtimer-arch.c uart.c watchdog.c
CONTIKI_CPU_SOURCEFILES += nvic.c sys-ctrl.c gpio.c ioc.c spi-legacy.c adc.c
CONTIKI_CPU_SOURCEFILES += spi-arch.c
CONTIKI_CPU_SOURCEFILES += crypto.c aes.c ecb.c cbc.c ctr.c cbc-mac.c gcm.c
CONTIKI_CPU_SOURCEFILES += ccm.c sha256.c gpio-hal-arch.c
CONTIKI_CPU_SOURCEFILES += cc2538-aes-128.c cc2538-ccm-star.c
CONTIKI_CPU_SOURCEFILES += cc2538-rf.c udma.c lpm.c int-master.c
CONTIKI_CPU_SOURCEFILES += pka.c bignum-driver.c ecc-driver.c ecc-algorithm.c
CONTIKI_CPU_SOURCEFILES += ecc-curve.c
CONTIKI_CPU_SOURCEFILES += dbg.c ieee-addr.c
CONTIKI_CPU_SOURCEFILES += slip-arch.c
CONTIKI_CPU_SOURCEFILES += i2c.c cc2538-temp-sensor.c vdd3-sensor.c
CONTIKI_CPU_SOURCEFILES += cfs-coffee-arch.c pwm.c
CONTIKI_CPU_SOURCEFILES += startup-gcc.c

USB_SOURCEFILES += usb-core.c cdc-acm.c usb-arch.c usb-serial.c cdc-acm-descriptors.c

CONTIKI_SOURCEFILES += $(CONTIKI_CPU_SOURCEFILES) $(USB_SOURCEFILES)

# Always re-build ieee-addr.h in case the command line passes a new NODEID.
# The build system will avoid writing a new file with identical NODEID.
$(GENDIR)/ieee-addr-id.h.diffupdate: FORCE

$(OBJECTDIR)/ieee-addr.o: CFLAGS += -I$(GENDIR)
$(OBJECTDIR)/ieee-addr.o: $(GENDIR)/ieee-addr-id.h

### This rule is used to generate the correct linker script
LDGENFLAGS += $(CFLAGS)
LDGENFLAGS += -imacros "contiki-conf.h" -imacros "dev/cc2538-dev.h"
LDGENFLAGS += -imacros "dev/flash.h" -imacros "cfs-coffee-arch.h"
LDGENFLAGS += -x c -P -E

# NB: Assumes LDSCRIPT was not overridden and is in $(OBJECTDIR)
$(LDSCRIPT): $(SOURCE_LDSCRIPT) $(DEPDIR)/$(notdir $(LDSCRIPT)).d | $(DEPDIR)
	$(TRACE_CC)
	$(Q)$(CCACHE) $(CC) $(LDGENFLAGS) -MT $@ -MMD -MP -MF $(DEPDIR)/$(@F).d $< | grep -v '^\s*#\s*pragma\>' > $@

include $(CONTIKI)/$(CONTIKI_NG_CM3_DIR)/Makefile.cm3
